# Supplementary material for: Neurodevelopmental risk and adaptation as a model for comorbidity among internalizing and externalizing disorders: genomics and cell-specific expression enriched morphometric study
Source: BMC Med. 2023 Aug 4;21:291. doi: 10.1186/s12916-023-02920-9 (PMC10403847; doi:10.1186/s12916-023-02920-9)
Supplement: Supplementary file 2 — Additional file 2: Table S1. Demographics of the three transdiagnostic categories and healthy control. Table S2. Frequency of each single mental disorders within each group. Table S3. FUMA summary for main significant loci for cortical thickness. Table S4. FUMA summary for main significant loci for cortical surface area. Table S5. Genes associated with cortical thickness in single internalizing-specific and externalizing-specific regions. Table S6. Genes associated with cortical surface area in comorbid-specific regions. Table S7. Single-cell RNA sequencingdatasets. Table S8. Results of case control for SA between three diagnostic families and healthy controls. Table S9.Results of ANOVA and Turkey Test for SA. Table S10. Results of case control for CT between three diagnostic families and healthy controls. Table S11. Results of ANOVA and Turkey Test for CT. Table S12. Results considering thought disorders. Table S13. FUMA summary for main 76 significant loci for cortical thickness. Table S14. FUMA summary for main 139 significant loci for cortical surface area. Table S15. Genes associated with cortical surface area in comorbid-specific regions. Table S16. Genes associated with cortical thickness in single internalizing-specific and externalizing-specific regions. Table S17. Significantly enriched terms/phenotypes on genes associated with cortical surface area in comorbid-specific regions. Table S18. Significantly enriched terms/phenotypes on genes associated with cortical thickness in single internalizing-specific and externalizing-specific regions. Table S19. Different brain regions share genes involved in biological processes. Table S20. Genes associated with cortical surface area in comorbid-specific regions. Table S21. Genes associated with cortical thickness in single internalizing-specific and externalizing-specific regions. Table S22. Significantly enriched terms/phenotypes on genes associated with cortical surface area in comorbid-specific regions. Table S23 [file 12916_2023_2920_MOESM2_ESM.xlsx]

## Sheet: Index
Content
Subtable	Description
Table S1	Demographics of the three transdiagnostic categories and healthy control
Table S2	Frequency of each singal mental disorders within each group
Table S3	FUMA summary for main significant loci for cortical thickness (FastGWA)
Table S4	FUMA summary for main significant loci for cortical surface area (FastGWA)
Table S5	Genes associated with cortical thickness in single internalizing-specific and externalizing-specific regions (FastGWA)
Table S6	Genes associated with cortical surface area in comorbid-specific regions (FastGWA)
Table S7	Single-cell RNA sequencing (scRNA-seq) datasets
Table S8	Results of case control for SA between three diagnostic families and healhty controls (ROIs surviving FDR correction）
Table S9	Results of ANOVA and Turkey Test for SA
Table S10	Results of case control for CT between three diagnostic families and healhty controls(ROIs surviving FDR correction）
Table S11	Results of ANOVA and Turkey Test for CT
Table S12	Results considering thought disorders
Table S13	FUMA summary for main 76 significant loci for cortical thickness
Table S14	FUMA summary for main 139 significant loci for cortical surface area
Table S15	Genes associated with cortical surface area in comorbid-specific regions
Table S16	Genes associated with cortical thickness in single internalizing-specific and externalizing-specific regions
Table S17	Significantly enriched terms/phenotypes on genes associated with cortical surface area in comorbid-specific regions
Table S18	Significantly enriched terms/phenotypes on genes associated with cortical thickness in single internalizing-specific and externalizing-specific regions
Table S19	Different brain regions share genes involved in biological processes
Table S20	Genes associated with cortical surface area in comorbid-specific regions (UK Biobank)
Table S21	Genes associated with cortical thickness in single internalizing-specific and externalizing-specific regions (UK Biobank)
Table S22	Significantly enriched terms/phenotypes on genes associated with cortical surface area in comorbid-specific regions (UK Biobank)
Table S23	Significantly enriched terms/phenotypes on genes associated with cortical thickness in single internalizing-specific and externalizing-specific regions (UK Biobank)
Table S24	Cell type specificity analysis for cortical surface area(cell types surviving Bonferroni correction)
Table S25	Cell type specificity analysis for cortical thickness(cell types surviving Bonferroni correction)
Table S26	The conversion rate between single diagnostic families and comorbidity group
Table S27	Results of case control for stress score between three diagnostic families and healhty controls
Table S28	Results considering ADHD and MDD

## Sheet: Table S1
Demographics of the three transdiagnostic categories and healthy control (n=7570).
Characteristic	Externalizing Disorders(N=883)	Internalizing Disorders(N=1961)	Comorbid between internalizing and externalizing disorders(N=1054)	Healthy Control （N=3672）
Age (months), mean (SD)	119.36 (7.45)	119.12 (7.58)	119.19 (7.54)	119.11 (7.48)
Gender（Male）, n (%)	598 (67.72%)	899 (45.84%)	634 (60.15%)	1729 (60.79%)
Race（White），n (%)	515 (58.32%)	1131 (57.67%)	613 (58.16%)	1911 (52.04%)
Race（Black），n (%)	122 (13.82%)	232 (11.83%)	129 (12.24%)	506 (13.78%)
Race（Hispanic），n (%)	153 (17.33%)	386 (19.68%)	166 (15.75%)	794 (21.62%)
Race（Asian），n (%)	7 (0.79%)	27 (1.38%)	10 (0.95%)	97 (2.64%)
Race（Other/Mixed），n (%)	86 (9.74%)	185 (9.44%)	136 (12.90%)	364 (9.91%)

## Sheet: Table S2
Frequency of each singal mental disorders within each group
Single mental disorders	Externalizing Disorders(N=883)	Internalizing Disorders(N=1961)	Comorbid between internalizing and externalizing disorders(N=1054)
Attention-Deficit/ Hyperactivity Disorder	624(70.67%)	0	752(71.35%)
Oppositional Defiant Disorder	369(41.79%)	0	577(54.74%)
Conduct Disorder	61(6.91%)	0	104(9.87%)
Dysthymia	0	3(0.15%)	2(0.19%)
Major Depressive Disorder	0	59(3.01%)	90(8.54%)
Disruptive Mood Dysregulation Disorder	0	4(0.20%)	1(0.09%)
Agoraphobia	0	10(0.51%)	11(1.04%)
Panic Disorder	0	7(0.36%)	5(0.47%)
Separation Anxiety Disorder	0	310(15.81%)	253(24.00%)
Social Anxiety Disorder	0	172(8.77%)	134(12.71%)
Specific Phobia	0	1379(70.32%)	671(63.66%)
Generalized Anxiety Disorder	0	84(4.28%)	135(12.81%)
Post-Traumatic Stress Disorder	0	24(1.22%)	151(14.33%)

## Sheet: Table S3
FUMA summary for main significant loci for cortical thickness (FastGWA)
region	uniqID	rsID	chr	pos	p	start	end	nSNPs	nGWASSNPs	nIndSigSNPs	IndSigSNPs	nLeadSNPs	LeadSNPs
smri_thick_cdk_banksstsrh	1:170364644:C:T	1:170364644:T:C	1	170364644	6.1709e-10	169549470	171017565	75	41	1	1:170364644:T:C	1	1:170364644:T:C
smri_thick_cdk_banksstsrh	1:243225330:A:G	1:243225330:G:A	1	243225330	7.05415e-10	242292988	244100730	144	3	1	1:243225330:G:A	1	1:243225330:G:A
smri_thick_cdk_banksstsrh	2:23163685:A:G	2:23163685:G:A	2	23163685	1.6127e-09	23142838	23166145	10	3	1	2:23163685:G:A	1	2:23163685:G:A
smri_thick_cdk_banksstsrh	4:145203420:A:G	4:145203420:G:A	4	145203420	1.79618e-10	144307105	146157295	337	3	1	4:145203420:G:A	1	4:145203420:G:A
smri_thick_cdk_banksstsrh	15:65661835:A:T	15:65661835:A:T	15	65661835	6.93685e-11	64718207	66632400	26	1	1	15:65661835:A:T	1	15:65661835:A:T
smri_thick_cdk_banksstsrh	17:6411482:C:T	17:6411482:C:T	17	6411482	9.14304e-09	5531148	7372726	80	2	1	17:6411482:C:T	1	17:6411482:C:T
smri_thick_cdk_ifplrh	10:14390516:G:T	10:14390516:G:T	10	14390516	3.37298e-09	14390516	14390516	1	1	1	10:14390516:G:T	1	10:14390516:G:T
smri_thick_cdk_ifplrh	14:44328711:C:T	14:44328711:C:T	14	44328711	3.64962e-08	43458216	45236607	31	1	1	14:44328711:C:T	1	14:44328711:C:T
smri_thick_cdk_lingualrh	2:232020821:C:T	2:232020821:T:C	2	232020821	2.68278e-08	231923053	232171195	104	9	1	2:232020821:T:C	1	2:232020821:T:C
smri_thick_cdk_parsopclh	21:24064962:A:G	21:24064962:G:A	21	24064962	9.86975e-09	24033847	24112407	3	3	1	21:24064962:G:A	1	21:24064962:G:A
smri_thick_cdk_postcnlh	15:39633904:A:G	15:39633904:G:A	15	39633904	3.067e-17	39617295	39664000	34	19	3	15:39633904:G:A;15:39661779:C:T;15:39628675:C:T	1	15:39633904:G:A
smri_thick_cdk_precnrh	7:26145702:A:G	7:26145702:G:A	7	26145702	3.32581e-11	26099834	26151970	3	2	1	7:26145702:G:A	1	7:26145702:G:A
smri_thick_cdk_precnrh	10:57033829:C:T	10:57033829:C:T	10	57033829	1.42404e-08	56245388	58021948	228	2	1	10:57033829:C:T	1	10:57033829:C:T
smri_thick_cdk_precnrh	20:22811354:A:G	20:22811354:G:A	20	22811354	1.781e-08	21829474	23806999	86	2	1	20:22811354:G:A	1	20:22811354:G:A
smri_thick_cdk_trvtmlh	1:60594223:A:G	1:60594223:A:G	1	60594223	3.64599e-08	60579937	60686304	3	3	1	1:60594223:A:G	1	1:60594223:A:G

## Sheet: Table S4
FUMA summary for main significant loci for cortical surface area (FastGWA)
region	uniqID	rsID	chr	pos	p	start	end	nSNPs	nGWASSNPs	nIndSigSNPs	IndSigSNPs	nLeadSNPs	LeadSNPs
smri_area_cdk_insulalh	14:101235951:C:T	14:101235951:C:T	14	101235951	2.77625e-10	101235951	101235951	1	1	1	14:101235951:C:T	1	14:101235951:C:T
smri_area_cdk_insulalh	15:63294394:C:T	15:63294394:T:C	15	63294394	2.78952e-09	62347500	64286357	61	7	1	15:63294394:T:C	1	15:63294394:T:C
smri_area_cdk_insulalh	16:8794292:C:T	16:8794292:C:T	16	8794292	2.86664e-09	7869960	9804258	810	17	3	16:8794292:C:T;16:8843928:A:G;16:8852621:T:A	2	16:8794292:C:T;16:8843928:A:G
smri_area_cdk_insularh	3:146999891:A:G	3:146999891:G:A	3	146999891	3.56913e-08	146001512	147945110	109	1	1	3:146999891:G:A	1	3:146999891:G:A
smri_area_cdk_paracnrh	12:8651930:A:G	12:8651930:A:G	12	8651930	1.94424e-08	7899891	9555661	37	6	1	12:8651930:A:G	1	12:8651930:A:G
smri_area_cdk_postcnrh	9:120806400:C:T	9:120806400:C:T	9	120806400	4.06717e-09	119824704	121769551	264	16	1	9:120806400:C:T	1	9:120806400:C:T
smri_area_cdk_precnlh	1:8029446:C:T	1:8029446:C:T	1	8029446	1.42383e-10	7208208	9009452	105	8	1	1:8029446:C:T	1	1:8029446:C:T
smri_area_cdk_precnlh	1:91669640:C:T	1:91669640:T:C	1	91669640	7.67046e-10	91669640	92097869	2	1	1	1:91669640:T:C	1	1:91669640:T:C
smri_area_cdk_precnlh	1:112665557:A:G	1:112665557:G:A	1	112665557	1.88512e-08	111673214	113262513	58	1	1	1:112665557:G:A	1	1:112665557:G:A
smri_area_cdk_precnlh	1:167503900:G:T	1:167503900:T:G	1	167503900	2.45584e-13	166545505	168494457	95	1	1	1:167503900:T:G	1	1:167503900:T:G
smri_area_cdk_precnlh	1:248738086:A:T	1:248738086:A:T	1	248738086	2.0488e-17	248060525	249225279	427	15	2	1:248738086:A:T;1:248565048:T:C	1	1:248738086:A:T
smri_area_cdk_precnlh	2:11046782:C:T	2:11046782:C:T	2	11046782	1.41258e-09	10090061	11954407	15	1	1	2:11046782:C:T	1	2:11046782:C:T
smri_area_cdk_precnlh	2:65534284:C:T	2:65534284:C:T	2	65534284	7.1069e-09	65309034	66491010	82	1	1	2:65534284:C:T	1	2:65534284:C:T
smri_area_cdk_precnlh	2:127360191:C:T	2:127360191:C:T	2	127360191	4.61321e-12	126386253	128275102	58	1	1	2:127360191:C:T	1	2:127360191:C:T
smri_area_cdk_precnlh	2:141882124:C:T	2:141882124:C:T	2	141882124	4.66029e-08	141882124	141882124	1	1	1	2:141882124:C:T	1	2:141882124:C:T
smri_area_cdk_precnlh	2:143216989:C:T	2:143216989:T:C	2	143216989	1.20651e-11	142307495	144128267	14	1	1	2:143216989:T:C	1	2:143216989:T:C
smri_area_cdk_precnlh	3:259715:A:G	3:259715:G:A	3	259715	2.96989e-10	65646	1258957	136	14	3	3:259715:G:A;3:109067:T:C;3:150344:G:C	1	3:259715:G:A
smri_area_cdk_precnlh	3:3619752:A:G	3:3619752:G:A	3	3619752	1.99464e-12	2631847	4608999	203	4	2	3:3333309:T:C;3:3619752:G:A	2	3:3333309:T:C;3:3619752:G:A
smri_area_cdk_precnlh	3:60124187:A:T	3:60124187:T:A	3	60124187	5.54627e-09	59192648	60974710	107	2	1	3:60124187:T:A	1	3:60124187:T:A
smri_area_cdk_precnlh	3:110564821:A:G	3:110564821:G:A	3	110564821	1.91086e-10	109600064	111150128	124	13	1	3:110564821:G:A	1	3:110564821:G:A
smri_area_cdk_precnlh	3:130183170:A:G	3:130183170:G:A	3	130183170	2.06077e-13	130183170	130230259	8	1	1	3:130183170:G:A	1	3:130183170:G:A
smri_area_cdk_precnlh	4:30483799:C:T	4:30483799:T:C	4	30483799	4.61137e-12	29575131	31482432	319	31	1	4:30483799:T:C	1	4:30483799:T:C
smri_area_cdk_precnlh	4:146311617:A:G	4:146311617:G:A	4	146311617	2.22703e-08	145313675	147196303	347	9	1	4:146311617:G:A	1	4:146311617:G:A
smri_area_cdk_precnlh	4:156373630:C:T	4:156373630:C:T	4	156373630	1.20089e-11	155810102	157274909	168	28	2	4:156373630:C:T;4:156375631:G:T	1	4:156373630:C:T
smri_area_cdk_precnlh	4:168611669:A:G	4:168611669:A:G	4	168611669	1.20507e-11	167663570	169486684	245	19	1	4:168611669:A:G	1	4:168611669:A:G
smri_area_cdk_precnlh	5:37900609:A:G	5:37900609:A:G	5	37900609	2.04569e-17	36993620	37906610	18	2	1	5:37900609:A:G	1	5:37900609:A:G
smri_area_cdk_precnlh	5:67756516:C:T	5:67756516:T:C	5	67756516	1.40602e-08	67592946	68733570	25	1	1	5:67756516:T:C	1	5:67756516:T:C
smri_area_cdk_precnlh	5:78398783:C:T	5:78398783:T:C	5	78398783	1.20545e-11	77406572	79141836	28	1	1	5:78398783:T:C	1	5:78398783:T:C
smri_area_cdk_precnlh	5:89982152:C:G	5:89982152:G:C	5	89982152	7.33735e-09	89589209	90480552	235	9	1	5:89982152:G:C	1	5:89982152:G:C
smri_area_cdk_precnlh	5:114215704:A:G	5:114215704:G:A	5	114215704	1.2104e-11	113275324	115139064	18	1	1	5:114215704:G:A	1	5:114215704:G:A
smri_area_cdk_precnlh	5:119494642:A:G	5:119494642:A:G	5	119494642	1.20984e-11	118510198	120311688	87	2	1	5:119494642:A:G	1	5:119494642:A:G
smri_area_cdk_precnlh	5:125079578:A:G	5:125079578:G:A	5	125079578	1.20548e-11	125065457	125122914	34	20	1	5:125079578:G:A	1	5:125079578:G:A
smri_area_cdk_precnlh	6:89282127:C:T	6:89282127:T:C	6	89282127	3.23431e-08	89127548	89282127	5	1	1	6:89282127:T:C	1	6:89282127:T:C
smri_area_cdk_precnlh	6:151631961:C:T	6:151631961:T:C	6	151631961	3.41188e-09	150791480	152615985	258	9	1	6:151631961:T:C	1	6:151631961:T:C
smri_area_cdk_precnlh	6:158426270:C:T	6:158426270:C:T	6	158426270	2.05015e-17	156438917	159404568	143	31	3	6:157187440:C:T;6:157243526:C:T;6:158426270:C:T	3	6:157187440:C:T;6:157243526:C:T;6:158426270:C:T
smri_area_cdk_precnlh	7:16919434:A:G	7:16919434:A:G	7	16919434	3.4786e-12	16752849	16919434	20	5	1	7:16919434:A:G	1	7:16919434:A:G
smri_area_cdk_precnlh	7:53709279:C:T	7:53709279:C:T	7	53709279	2.17615e-09	53708534	53709754	5	4	1	7:53709279:C:T	1	7:53709279:C:T
smri_area_cdk_precnlh	7:56759584:A:G	7:56759584:G:A	7	56759584	2.03449e-17	56759584	57174747	3	1	1	7:56759584:G:A	1	7:56759584:G:A
smri_area_cdk_precnlh	7:67194395:G:T	7:67194395:G:T	7	67194395	7.97288e-11	65630283	69021632	378	47	3	7:66615282:A:G;7:67194395:G:T;7:68139005:C:A	3	7:66615282:A:G;7:67194395:G:T;7:68139005:C:A
smri_area_cdk_precnlh	8:1050615:A:G	8:1050615:A:G	8	1050615	2.04309e-17	175901	1863296	179	4	2	8:1050615:A:G;8:1164632:C:G	2	8:1050615:A:G;8:1164632:C:G
smri_area_cdk_precnlh	8:20541583:A:G	8:20541583:A:G	8	20541583	2.05353e-17	19656978	21378625	126	20	1	8:20541583:A:G	1	8:20541583:A:G
smri_area_cdk_precnlh	8:25557896:C:G	8:25557896:C:G	8	25557896	1.88384e-08	24582848	26109924	126	6	1	8:25557896:C:G	1	8:25557896:C:G
smri_area_cdk_precnlh	8:37686513:C:G	8:37686513:C:G	8	37686513	3.88821e-08	36998587	38536231	19	1	1	8:37686513:C:G	1	8:37686513:C:G
smri_area_cdk_precnlh	8:60262927:C:T	8:60262927:T:C	8	60262927	3.90534e-09	59594572	61185865	280	27	1	8:60262927:T:C	1	8:60262927:T:C
smri_area_cdk_precnlh	8:80527593:C:T	8:80527593:C:T	8	80527593	2.04564e-17	79425896	81217170	88	6	2	8:80527593:C:T;8:80403835:T:A	1	8:80527593:C:T
smri_area_cdk_precnlh	8:136848642:A:G	8:136848642:G:A	8	136848642	6.60683e-13	135979373	137730966	134	9	1	8:136848642:G:A	1	8:136848642:G:A
smri_area_cdk_precnlh	9:36454360:A:G	9:36454360:A:G	9	36454360	2.04663e-17	35457889	37234635	42	1	1	9:36454360:A:G	1	9:36454360:A:G
smri_area_cdk_precnlh	9:85152578:A:G	9:85152578:G:A	9	85152578	4.6267e-12	84459755	86059132	39	2	1	9:85152578:G:A	1	9:85152578:G:A
smri_area_cdk_precnlh	9:87661340:C:T	9:87661340:T:C	9	87661340	4.61308e-12	86662253	88655586	318	6	1	9:87661340:T:C	1	9:87661340:T:C
smri_area_cdk_precnlh	9:129484862:C:G	9:129484862:C:G	9	129484862	2.49054e-10	129427375	129519859	10	6	1	9:129484862:C:G	1	9:129484862:C:G
smri_area_cdk_precnlh	9:135894027:A:G	9:135894027:G:A	9	135894027	1.36785e-10	135445018	136601462	68	4	2	9:135894027:G:A;9:135897867:G:C	1	9:135894027:G:A
smri_area_cdk_precnlh	10:15236641:A:G	10:15236641:G:A	10	15236641	2.05104e-17	14522893	16505477	209	3	2	10:15236641:G:A;10:15517164:A:G	1	10:15236641:G:A
smri_area_cdk_precnlh	10:29202169:A:G	10:29202169:A:G	10	29202169	4.33952e-09	29185348	29323478	7	2	1	10:29202169:A:G	1	10:29202169:A:G
smri_area_cdk_precnlh	10:84428432:C:T	10:84428432:C:T	10	84428432	2.05218e-17	83658344	85420759	147	9	2	10:84428432:C:T;10:84466902:T:C	2	10:84428432:C:T;10:84466902:T:C
smri_area_cdk_precnlh	10:134607842:A:G	10:134607842:G:A	10	134607842	1.7309e-10	134309497	134607842	3	1	1	10:134607842:G:A	1	10:134607842:G:A
smri_area_cdk_precnlh	11:119036629:C:T	11:119036629:C:T	11	119036629	1.20573e-11	118456159	120036037	109	12	1	11:119036629:C:T	1	11:119036629:C:T
smri_area_cdk_precnlh	12:16338252:A:G	12:16338252:A:G	12	16338252	1.1798e-11	15338390	17296513	33	1	1	12:16338252:A:G	1	12:16338252:A:G
smri_area_cdk_precnlh	12:52265860:A:G	12:52265860:G:A	12	52265860	5.937e-11	52003566	54016732	255	14	3	12:52265860:G:A;12:53084349:G:A;12:53089565:T:C	1	12:52265860:G:A
smri_area_cdk_precnlh	12:58815223:G:T	12:58815223:G:T	12	58815223	5.1129e-12	58753528	59228077	66	9	1	12:58815223:G:T	1	12:58815223:G:T
smri_area_cdk_precnlh	12:63129256:C:T	12:63129256:C:T	12	63129256	2.57343e-08	63092795	63185778	8	1	1	12:63129256:C:T	1	12:63129256:C:T
smri_area_cdk_precnlh	12:70283795:C:T	12:70283795:C:T	12	70283795	2.05255e-17	69133284	71281030	255	12	2	12:70037566:T:C;12:70283795:C:T	2	12:70037566:T:C;12:70283795:C:T
smri_area_cdk_precnlh	12:118551776:C:T	12:118551776:C:T	12	118551776	1.26867e-09	117577381	119550647	282	15	1	12:118551776:C:T	1	12:118551776:C:T
smri_area_cdk_precnlh	13:21196783:C:T	13:21196783:T:C	13	21196783	1.41749e-10	20205348	22185717	331	9	2	13:21196783:T:C;13:21249280:C:T	1	13:21196783:T:C
smri_area_cdk_precnlh	13:49587823:A:G	13:49587823:G:A	13	49587823	7.26761e-10	48603384	51785729	525	18	2	13:49587823:G:A;13:50788443:C:T	2	13:49587823:G:A;13:50788443:C:T
smri_area_cdk_precnlh	14:94298669:A:G	14:94298669:G:A	14	94298669	3.90089e-12	93480606	95279915	43	1	1	14:94298669:G:A	1	14:94298669:G:A
smri_area_cdk_precnlh	14:98299350:C:G	14:98299350:G:C	14	98299350	6.0346e-13	97346219	99269552	128	2	2	14:98299350:G:C;14:98302829:A:C	2	14:98299350:G:C;14:98302829:A:C
smri_area_cdk_precnlh	15:39634222:A:G	15:39634222:A:G	15	39634222	2.7489e-13	39617295	39664000	34	19	3	15:39634222:A:G;15:39661779:C:T;15:39626935:G:A	1	15:39634222:A:G
smri_area_cdk_precnlh	15:64434153:A:G	15:64434153:A:G	15	64434153	1.42809e-10	63594498	65145164	21	1	1	15:64434153:A:G	1	15:64434153:A:G
smri_area_cdk_precnlh	15:66860261:A:G	15:66860261:G:A	15	66860261	2.24295e-10	65882741	67874084	169	2	2	15:66860261:G:A;15:66929957:T:C	2	15:66860261:G:A;15:66929957:T:C
smri_area_cdk_precnlh	16:31393792:C:G	16:31393792:C:G	16	31393792	4.59425e-12	31393792	31693382	5	1	1	16:31393792:C:G	1	16:31393792:C:G
smri_area_cdk_precnlh	17:7954418:C:T	17:7954418:C:T	17	7954418	2.08034e-17	7943588	7990719	8	6	2	17:7954418:C:T;17:7943588:C:T	1	17:7954418:C:T
smri_area_cdk_precnlh	17:9976637:A:G	17:9976637:G:A	17	9976637	1.67684e-10	9165576	10913189	95	1	1	17:9976637:G:A	1	17:9976637:G:A
smri_area_cdk_precnlh	17:43095794:C:T	17:43095794:T:C	17	43095794	2.03822e-17	42324225	44904767	174	19	3	17:43095794:T:C;17:43077998:G:A;17:44808896:G:C	2	17:43095794:T:C;17:44808896:G:C
smri_area_cdk_precnlh	17:66523890:G:T	17:66523890:T:G	17	66523890	3.66187e-08	65529943	67385950	106	13	1	17:66523890:T:G	1	17:66523890:T:G
smri_area_cdk_precnlh	18:57160647:C:T	18:57160647:T:C	18	57160647	4.64406e-15	56211351	58082183	206	4	2	18:57160647:T:C;18:57191147:T:C	2	18:57160647:T:C;18:57191147:T:C
smri_area_cdk_precnlh	19:36919728:C:T	19:36919728:T:C	19	36919728	1.41922e-10	35763138	37834884	118	6	2	19:36649348:G:A;19:36919728:T:C	2	19:36649348:G:A;19:36919728:T:C
smri_area_cdk_precnlh	20:54946180:C:T	20:54946180:T:C	20	54946180	1.05152e-09	53977091	55754357	13	1	1	20:54946180:T:C	1	20:54946180:T:C
smri_area_cdk_precnlh	21:36799045:G:T	21:36799045:G:T	21	36799045	2.25985e-09	35839298	37775801	76	2	1	21:36799045:G:T	1	21:36799045:G:T
smri_area_cdk_precnlh	21:39769146:C:T	21:39769146:C:T	21	39769146	1.91753e-10	39131194	40636274	89	1	1	21:39769146:C:T	1	21:39769146:C:T
smri_area_cdk_rrmdfrlh	9:5671126:A:G	9:5671126:A:G	9	5671126	1.18264e-08	4909886	6364724	60	14	1	9:5671126:A:G	1	9:5671126:A:G
smri_area_cdk_smlh	15:39636227:C:T	15:39636227:T:C	15	39636227	2.15513e-08	39631771	39647894	16	8	1	15:39636227:T:C	1	15:39636227:T:C
smri_area_cdk_smrh	15:39631771:C:T	15:39631771:C:T	15	39631771	1.11833e-09	39631771	39647894	16	8	1	15:39631771:C:T	1	15:39631771:C:T
smri_area_cdk_sutmlh	7:148584849:A:T	7:148584849:A:T	7	148584849	3.85333e-08	147695809	149364231	162	54	1	7:148584849:A:T	1	7:148584849:A:T

## Sheet: Table S5
Genes associated with cortical thickness in single internalizing-specific and externalizing-specific regions (FastGWA)
region	ensg	symbol	chr	start	end	strand	type	entrezID	HUGO	pLI	ncRVIS	posMapSNPs	posMapMaxCADD	eqtlMapSNPs	eqtlMapminP	eqtlMapminQ	eqtlMapts	eqtlDirection	ciMap	ciMapts	minGwasP	IndSigSNPs	GenomicLocus
smri_thick_cdk_banksstsrh	ENSG00000143702	CEP170	1	243287730	243418650	-1	protein_coding	9859	CEP170	NA	-1.48228	0	0	0	NA	NA	NA	NA	Yes	Adult_Cortex	NA	1:243225330:G:A	2
smri_thick_cdk_banksstsrh	ENSG00000054282	SDCCAG8	1	243419320	243663394	1	protein_coding	10806	SDCCAG8	1.32893e-07	-0.422227	0	0	0	NA	NA	NA	NA	Yes	Adult_Cortex	NA	1:243225330:G:A	2
smri_thick_cdk_banksstsrh	ENSG00000179456	ZBTB18	1	244214585	244220778	1	protein_coding	10472	ZBTB18	0.970124	-0.604927	0	0	0	NA	NA	NA	NA	Yes	Adult_Cortex:Fetal_Cortex:Neural_Progenitor_Cell	NA	1:243225330:G:A	2
smri_thick_cdk_banksstsrh	ENSG00000268146	AL590483.1	1	244227632	244231211	1	protein_coding	NA	NA	NA	NA	0	0	0	NA	NA	NA	NA	Yes	Adult_Cortex:Fetal_Cortex:Neural_Progenitor_Cell	NA	1:243225330:G:A	2
smri_thick_cdk_banksstsrh	ENSG00000181856	SLC2A4	17	7184986	7191576	1	protein_coding	6517	SLC2A4	0.135387	-0.200421	0	0	0	NA	NA	NA	NA	Yes	Adult_Cortex:Fetal_Cortex	NA	17:6411482:C:T	6
smri_thick_cdk_banksstsrh	ENSG00000132507	EIF5A	17	7210318	7215774	1	protein_coding	1984	EIF5A	0.890877	1.20813	1	22	0	NA	NA	NA	NA	No	NA	NA	17:6411482:C:T	6
smri_thick_cdk_banksstsrh	ENSG00000132522	GPS2	17	7214643	7218883	-1	protein_coding	2874	GPS2	0.590138	NA	1	22	0	NA	NA	NA	NA	No	NA	NA	17:6411482:C:T	6
smri_thick_cdk_banksstsrh	ENSG00000261915	RP11-542C16.2	17	7215980	7222493	-1	protein_coding	NA	NA	NA	NA	1	22	0	NA	NA	NA	NA	No	NA	NA	17:6411482:C:T	6
smri_thick_cdk_banksstsrh	ENSG00000215041	NEURL4	17	7218947	7232712	-1	protein_coding	84461	NEURL4	0.999977	-0.520877	1	22	0	NA	NA	NA	NA	No	NA	NA	17:6411482:C:T	6
smri_thick_cdk_banksstsrh	ENSG00000213859	KCTD11	17	7255208	7258258	1	protein_coding	147040	KCTD11	0.447451	-0.650823	0	0	0	NA	NA	NA	NA	Yes	Adult_Cortex	NA	17:6411482:C:T	6
smri_thick_cdk_banksstsrh	ENSG00000182896	TMEM95	17	7258442	7260538	1	protein_coding	339168	TMEM95	0.00145965	0.0522492	0	0	0	NA	NA	NA	NA	Yes	Adult_Cortex	NA	17:6411482:C:T	6
smri_thick_cdk_banksstsrh	ENSG00000174292	TNK1	17	7283853	7293093	1	protein_coding	8711	TNK1	8.54609e-05	-0.435657	0	0	0	NA	NA	NA	NA	Yes	Adult_Cortex	NA	17:6411482:C:T	6
smri_thick_cdk_banksstsrh	ENSG00000129245	FXR2	17	7494548	7518189	-1	protein_coding	9513	FXR2	0.99977	NA	0	0	0	NA	NA	NA	NA	Yes	Adult_Cortex:Fetal_Cortex	NA	17:6411482:C:T	6
smri_thick_cdk_banksstsrh	ENSG00000268503	AC007421.1	17	7517264	7517427	1	protein_coding	NA	NA	NA	NA	0	0	0	NA	NA	NA	NA	Yes	Adult_Cortex:Fetal_Cortex	NA	17:6411482:C:T	6
smri_thick_cdk_banksstsrh	ENSG00000129214	SHBG	17	7517382	7536700	1	protein_coding	6462	SHBG	0.000188842	0.23975	0	0	0	NA	NA	NA	NA	Yes	Adult_Cortex:Fetal_Cortex	NA	17:6411482:C:T	6
smri_thick_cdk_banksstsrh	ENSG00000141499	WRAP53	17	7589389	7606820	1	protein_coding	55135	WRAP53	0.617463	-1.78612	0	0	0	NA	NA	NA	NA	Yes	Fetal_Cortex	NA	17:6411482:C:T	6
smri_thick_cdk_lingualrh	ENSG00000204128	C2orf72	2	231902205	231914434	1	protein_coding	257407	C2orf72	NA	-0.358127	0	0	1	1.85052e-06	2.56452e-07	GTEx/v8/Brain_Cerebellar_Hemisphere	NA	No	NA	NA	2:232020821:T:C	1
smri_thick_cdk_lingualrh	ENSG00000173692	PSMD1	2	231921578	232037541	1	protein_coding	5707	PSMD1	0.999999	-0.0504452	0	0	1	1.42167e-08	2.5839e-06	PsychENCODE_eQTLs	NA	No	NA	NA	2:232020821:T:C	1
smri_thick_cdk_lingualrh	ENSG00000135931	ARMC9	2	232063260	232239548	1	protein_coding	80210	ARMC9	1.03024e-08	NA	0	0	1	NA	0.009	CMC_SVA_cis	NA	No	NA	NA	2:232020821:T:C	1

## Sheet: Table S6
Genes associated with cortical surface area in comorbid-specific regions (FastGWA)
region	ensg	symbol	chr	start	end	strand	type	entrezID	HUGO	pLI	ncRVIS	posMapSNPs	posMapMaxCADD	eqtlMapSNPs	eqtlMapminP	eqtlMapminQ	eqtlMapts	eqtlDirection	ciMap	ciMapts	minGwasP	IndSigSNPs	GenomicLocus
smri_area_cdk_insulalh	ENSG00000129003	VPS13C	15	62144588	62352672	-1	protein_coding	54832	VPS13C	1.85523e-37	0.483705	0	0	0	NA	NA	NA	NA	Yes	Fetal_Cortex	NA	15:63294394:T:C	2
smri_area_cdk_insulalh	ENSG00000198535	C2CD4A	15	62359176	62363116	1	protein_coding	145741	C2CD4A	0.0888058	-0.0277764	0	0	0	NA	NA	NA	NA	Yes	Fetal_Cortex	NA	15:63294394:T:C	2
smri_area_cdk_insulalh	ENSG00000140416	TPM1	15	63334831	63364114	1	protein_coding	7168	TPM1	0.79947	NA	1	16.29	0	NA	NA	NA	NA	Yes	Fetal_Cortex	NA	15:63294394:T:C	2
smri_area_cdk_insulalh	ENSG00000103642	LACTB	15	63413999	63434260	1	protein_coding	114294	LACTB	0.00265961	-0.0681615	0	0	0	NA	NA	NA	NA	Yes	Adult_Cortex:Fetal_Cortex:Neural_Progenitor_Cell	NA	15:63294394:T:C	2
smri_area_cdk_insulalh	ENSG00000166128	RAB8B	15	63481668	63559981	1	protein_coding	51762	RAB8B	0.0495152	-1.02894	2	14.8	0	NA	NA	NA	NA	Yes	Fetal_Cortex:Neural_Progenitor_Cell	0.0464067	15:63294394:T:C	2
smri_area_cdk_insulalh	ENSG00000138613	APH1B	15	63568217	63601325	1	protein_coding	83464	APH1B	0.000234972	-0.254438	2	14.8	0	NA	NA	NA	NA	Yes	Fetal_Cortex	0.0464067	15:63294394:T:C	2
smri_area_cdk_insulalh	ENSG00000197361	FBXL22	15	63889552	63894627	1	protein_coding	283807	FBXL22	0.000439659	-0.351197	0	0	0	NA	NA	NA	NA	Yes	Fetal_Cortex	NA	15:63294394:T:C	2
smri_area_cdk_insulalh	ENSG00000183044	ABAT	16	8768422	8878432	1	protein_coding	18	ABAT	0.374369	3.77008	1	12.94	0	NA	NA	NA	NA	No	NA	NA	16:8794292:C:T	3
smri_area_cdk_insulalh	ENSG00000184857	TMEM186	16	8874241	8891505	-1	protein_coding	25880	TMEM186	0.00140985	0.182456	1	12.94	0	NA	NA	NA	NA	No	NA	NA	16:8794292:C:T	3
smri_area_cdk_insulalh	ENSG00000140650	PMM2	16	8882680	8943188	1	protein_coding	5373	PMM2	4.03083e-10	0.670691	1	12.94	0	NA	NA	NA	NA	No	NA	NA	16:8794292:C:T	3
smri_area_cdk_insulalh	ENSG00000187555	USP7	16	8985951	9058371	-1	protein_coding	7874	USP7	1	-1.06237	1	16	0	NA	NA	NA	NA	No	NA	NA	16:8843928:A:G	3
smri_area_cdk_insulalh	ENSG00000182831	C16orf72	16	9185505	9215497	1	protein_coding	29035	C16orf72	0.986081	1.24321	1	13.51	0	NA	NA	NA	NA	No	NA	NA	16:8843928:A:G	3
smri_area_cdk_insularh	ENSG00000144891	AGTR1	3	148415571	148460795	1	protein_coding	185	AGTR1	0.00727625	0.680424	0	0	0	NA	NA	NA	NA	Yes	Neural_Progenitor_Cell	NA	3:146999891:G:A	1
smri_area_cdk_postcnrh	ENSG00000148219	ASTN2	9	119187504	120177348	-1	protein_coding	23245	ASTN2	0.989172	NA	3	16.1	0	NA	NA	NA	NA	Yes	Neural_Progenitor_Cell	NA	9:120806400:C:T	1
smri_area_cdk_precnlh	ENSG00000142599	RERE	1	8412457	8877702	-1	protein_coding	473	RERE	0.999996	-0.582722	1	14.83	0	NA	NA	NA	NA	No	NA	NA	1:8029446:C:T	1
smri_area_cdk_precnlh	ENSG00000171385	KCND3	1	112313284	112531777	-1	protein_coding	3752	KCND3	0.803753	-0.605991	1	12.56	0	NA	NA	NA	NA	No	NA	NA	1:112665557:G:A	3
smri_area_cdk_precnlh	ENSG00000007341	ST7L	1	113066140	113163447	-1	protein_coding	54879	ST7L	1.94397e-06	0.443371	0	0	0	NA	NA	NA	NA	Yes	Fetal_Cortex	NA	1:112665557:G:A	3
smri_area_cdk_precnlh	ENSG00000116489	CAPZA1	1	113161795	113214241	1	protein_coding	829	CAPZA1	0.983028	-0.292243	0	0	0	NA	NA	NA	NA	Yes	Fetal_Cortex	NA	1:112665557:G:A	3
smri_area_cdk_precnlh	ENSG00000143195	ILDR2	1	166882443	166944719	-1	protein_coding	387597	ILDR2	0.39894	-1.69215	1	16.27	0	NA	NA	NA	NA	Yes	Adult_Cortex:Fetal_Cortex:Neural_Progenitor_Cell	NA	1:167503900:T:G	4
smri_area_cdk_precnlh	ENSG00000143194	MAEL	1	166958346	166991451	1	protein_coding	84944	MAEL	0.0212546	-0.753209	0	0	0	NA	NA	NA	NA	Yes	Adult_Cortex:Fetal_Cortex:Neural_Progenitor_Cell	NA	1:167503900:T:G	4
smri_area_cdk_precnlh	ENSG00000198842	DUSP27	1	167063282	167098402	1	protein_coding	92235	DUSP27	2.04584e-15	0.909212	1	12.99	0	NA	NA	NA	NA	No	NA	NA	1:167503900:T:G	4
smri_area_cdk_precnlh	ENSG00000143190	POU2F1	1	167190066	167396582	1	protein_coding	5451	POU2F1	0.913951	0.561936	0	0	0	NA	NA	NA	NA	Yes	Neural_Progenitor_Cell	NA	1:167503900:T:G	4
smri_area_cdk_precnlh	ENSG00000198821	CD247	1	167399877	167487847	-1	protein_coding	919	CD247	0.661383	0.25669	0	0	0	NA	NA	NA	NA	Yes	Neural_Progenitor_Cell	NA	1:167503900:T:G	4
smri_area_cdk_precnlh	ENSG00000198369	SPRED2	2	65537985	65659771	-1	protein_coding	200734	SPRED2	0.000973023	-0.117264	2	15.76	0	NA	NA	NA	NA	No	NA	NA	2:65534284:C:T	7
smri_area_cdk_precnlh	ENSG00000144455	SUMF1	3	3742498	4508965	-1	protein_coding	285362	SUMF1	0.0425777	1.82515	3	17.47	0	NA	NA	NA	NA	No	NA	NA	3:3619752:G:A	12
smri_area_cdk_precnlh	ENSG00000175928	LRRN1	3	3841121	3889387	1	protein_coding	57633	LRRN1	0.876589	0.073688	2	15.26	0	NA	NA	NA	NA	No	NA	NA	3:3619752:G:A	12
smri_area_cdk_precnlh	ENSG00000170364	SETMAR	3	4344988	4359251	1	protein_coding	6419	SETMAR	0.00213128	0.364287	0	0	0	NA	NA	NA	NA	Yes	Neural_Progenitor_Cell	NA	3:3619752:G:A	12
smri_area_cdk_precnlh	ENSG00000206532	RP11-553A10.1	3	110607231	110612323	-1	protein_coding	NA	NA	NA	NA	2	16.21	0	NA	NA	NA	NA	No	NA	NA	3:110564821:G:A	14
smri_area_cdk_precnlh	ENSG00000169851	PCDH7	4	30722037	31148422	1	protein_coding	5099	PCDH7	NA	NA	2	20.7	0	NA	NA	NA	NA	No	NA	NA	4:30483799:T:C	16
smri_area_cdk_precnlh	ENSG00000164164	OTUD4	4	146031990	146101313	-1	protein_coding	54726	OTUD4	0.999916	-1.53474	1	15.02	0	NA	NA	NA	NA	No	NA	NA	4:146311617:G:A	17
smri_area_cdk_precnlh	ENSG00000170365	SMAD1	4	146402346	146479231	1	protein_coding	4086	SMAD1	0.870046	-0.39215	3	16.12	0	NA	NA	NA	NA	No	NA	NA	4:146311617:G:A	17
smri_area_cdk_precnlh	ENSG00000151612	ZNF827	4	146678779	146859787	-1	protein_coding	152485	ZNF827	0.999866	0.180008	1	13.49	0	NA	NA	NA	NA	Yes	Adult_Cortex:Fetal_Cortex	NA	4:146311617:G:A	17
smri_area_cdk_precnlh	ENSG00000137628	DDX60	4	169137444	169239958	-1	protein_coding	55601	DDX60	3.67466e-10	-0.445534	1	22	0	NA	NA	NA	NA	No	NA	NA	4:168611669:A:G	19
smri_area_cdk_precnlh	ENSG00000176055	MBLAC2	5	89754020	89770585	-1	protein_coding	153364	MBLAC2	0.0002801	-1.74573	0	0	0	NA	NA	NA	NA	Yes	Adult_Cortex	NA	5:89982152:G:C	23
smri_area_cdk_precnlh	ENSG00000113356	POLR3G	5	89767565	89810370	1	protein_coding	10622	POLR3G	6.42759e-05	0.172241	0	0	0	NA	NA	NA	NA	Yes	Adult_Cortex	NA	5:89982152:G:C	23
smri_area_cdk_precnlh	ENSG00000176018	LYSMD3	5	89811428	89825401	-1	protein_coding	116068	LYSMD3	0.771815	-1.12509	1	12.76	0	NA	NA	NA	NA	No	NA	NA	5:89982152:G:C	23
smri_area_cdk_precnlh	ENSG00000164199	GPR98	5	89825161	90460038	1	protein_coding	84059	GPR98	8.11098e-24	-0.0865632	4	15.4	0	NA	NA	NA	NA	No	NA	NA	5:89982152:G:C	23
smri_area_cdk_precnlh	ENSG00000113369	ARRDC3	5	90664541	90679176	-1	protein_coding	57561	ARRDC3	0.978747	-0.594455	0	0	0	NA	NA	NA	NA	Yes	Neural_Progenitor_Cell	NA	5:89982152:G:C	23
smri_area_cdk_precnlh	ENSG00000120278	PLEKHG1	6	150920999	151164799	1	protein_coding	57480	PLEKHG1	0.000178677	1.44566	2	13.82	0	NA	NA	NA	NA	Yes	Neural_Progenitor_Cell	NA	6:151631961:T:C	28
smri_area_cdk_precnlh	ENSG00000120254	MTHFD1L	6	151186685	151423023	1	protein_coding	25902	MTHFD1L	0.0825195	1.28518	1	12.64	0	NA	NA	NA	NA	No	NA	NA	6:151631961:T:C	28
smri_area_cdk_precnlh	ENSG00000131016	AKAP12	6	151561134	151679692	1	protein_coding	9590	AKAP12	0.372502	0.743186	1	15.94	0	NA	NA	NA	NA	No	NA	NA	6:151631961:T:C	28
smri_area_cdk_precnlh	ENSG00000029639	TFB1M	6	155578643	155635627	-1	protein_coding	51106	TFB1M	1.15657e-05	1.34298	0	0	0	NA	NA	NA	NA	Yes	Neural_Progenitor_Cell	NA	6:157187440:C:T:6:157243526:C:T	29
smri_area_cdk_precnlh	ENSG00000049618	ARID1B	6	157099063	157531913	1	protein_coding	57492	ARID1B	0.99995	-0.325553	2	17.13	0	NA	NA	NA	NA	No	NA	NA	6:157187440:C:T;6:157243526:C:T	29
smri_area_cdk_precnlh	ENSG00000215712	TMEM242	6	157710418	157744633	-1	protein_coding	729515	TMEM242	0.000194208	0.722522	0	0	0	NA	NA	NA	NA	Yes	Adult_Cortex	NA	6:158426270:C:T	29
smri_area_cdk_precnlh	ENSG00000078269	SYNJ2	6	158402888	158520208	1	protein_coding	8871	SYNJ2	3.52296e-05	-0.272833	1	13.57	0	NA	NA	NA	NA	Yes	Adult_Cortex:Dorsolateral_Prefrontal_Cortex	NA	6:158426270:C:T	29
smri_area_cdk_precnlh	ENSG00000106609	TMEM248	7	66386212	66423538	1	protein_coding	55069	TMEM248	0.422732	0.218366	1	16.61	0	NA	NA	NA	NA	No	NA	NA	7:66615282:A:G	33
smri_area_cdk_precnlh	ENSG00000198874	TYW1	7	66460160	66704501	1	protein_coding	55253	TYW1	0.000457249	1.18833	2	13.71	0	NA	NA	NA	NA	No	NA	NA	7:66615282:A:G	33
smri_area_cdk_precnlh	ENSG00000104722	NEFM	8	24770525	24776607	1	protein_coding	4741	NEFM	0.0359563	-0.794974	1	22.1	0	NA	NA	NA	NA	No	NA	NA	8:25557896:C:G	36
smri_area_cdk_precnlh	ENSG00000221818	EBF2	8	25699246	25902913	-1	protein_coding	64641	EBF2	0.971966	-0.134721	2	15.8	0	NA	NA	NA	NA	No	NA	NA	8:25557896:C:G	36
smri_area_cdk_precnlh	ENSG00000148308	GTF3C5	9	135906076	135933890	1	protein_coding	9328	GTF3C5	0.00274002	-0.524089	1	23.4	0	NA	NA	NA	NA	Yes	Adult_Cortex	NA	9:135894027:G:A	45
smri_area_cdk_precnlh	ENSG00000170835	CEL	9	135937365	135947248	1	protein_coding	1056	CEL	6.34005e-05	0.00813064	1	23.4	0	NA	NA	NA	NA	No	NA	NA	9:135894027:G:A	45
smri_area_cdk_precnlh	ENSG00000160271	RALGDS	9	135973107	136039301	-1	protein_coding	5900	RALGDS	0.296706	-0.211408	1	15.21	0	NA	NA	NA	NA	No	NA	NA	9:135894027:G:A	45
smri_area_cdk_precnlh	ENSG00000148248	SURF4	9	136228325	136242970	-1	protein_coding	6836	SURF4	0.686424	-0.490475	0	0	0	NA	NA	NA	NA	Yes	Adult_Cortex	NA	9:135894027:G:A	45
smri_area_cdk_precnlh	ENSG00000198870	C9orf96	9	136243117	136271220	1	protein_coding	169436	C9orf96	2.54707e-16	NA	0	0	0	NA	NA	NA	NA	Yes	Adult_Cortex	NA	9:135894027:G:A	45
smri_area_cdk_precnlh	ENSG00000172350	ABCG4	11	119019722	119033360	1	protein_coding	64137	ABCG4	0.000455417	-0.181637	1	13.32	0	NA	NA	NA	NA	No	NA	NA	11:119036629:C:T	50
smri_area_cdk_precnlh	ENSG00000160703	NLRX1	11	119037277	119054725	1	protein_coding	79671	NLRX1	9.83506e-22	-0.466105	3	17.24	0	NA	NA	NA	NA	No	NA	1.20573e-11	11:119036629:C:T	50
smri_area_cdk_precnlh	ENSG00000172367	PDZD3	11	119056166	119060932	1	protein_coding	79849	PDZD3	3.35726e-07	-0.194348	1	17.24	0	NA	NA	NA	NA	No	NA	NA	11:119036629:C:T	50
smri_area_cdk_precnlh	ENSG00000248712	CCDC153	11	119060347	119067479	-1	protein_coding	283152	CCDC153	0.154453	-0.319448	1	17.24	0	NA	NA	NA	NA	No	NA	NA	11:119036629:C:T	50
smri_area_cdk_precnlh	ENSG00000137699	TRIM29	11	119981983	120056237	-1	protein_coding	23650	TRIM29	9.1673e-05	-0.403689	1	23.4	0	NA	NA	NA	NA	No	NA	NA	11:119036629:C:T	50
smri_area_cdk_precnlh	ENSG00000167767	KRT80	12	52562780	52585784	-1	protein_coding	144501	KRT80	5.43098e-05	-0.352869	1	25.3	0	NA	NA	NA	NA	No	NA	NA	12:53084349:G:A	52
smri_area_cdk_precnlh	ENSG00000063046	EIF4B	12	53399942	53435993	1	protein_coding	1975	EIF4B	0.999987	-0.527378	3	22.3	0	NA	NA	NA	NA	No	NA	NA	12:53084349:G:A	52
smri_area_cdk_precnlh	ENSG00000111077	TENC1	12	53440753	53458156	1	protein_coding	23371	TENC1	0.000160117	0.0449854	4	22.3	0	NA	NA	NA	NA	No	NA	NA	12:53084349:G:A	52
smri_area_cdk_precnlh	ENSG00000167778	SPRYD3	12	53458388	53473204	-1	protein_coding	84926	SPRYD3	0.946942	0.250609	0	0	0	NA	NA	NA	NA	Yes	Adult_Cortex:Fetal_Cortex	NA	12:53084349:G:A	52
smri_area_cdk_precnlh	ENSG00000167779	IGFBP6	12	53491220	53496129	1	protein_coding	3489	IGFBP6	0.0923313	-0.576498	1	26.4	0	NA	NA	NA	NA	No	NA	NA	12:53084349:G:A	52
smri_area_cdk_precnlh	ENSG00000167780	SOAT2	12	53497302	53518322	1	protein_coding	8435	SOAT2	9.10117e-18	0.14942	1	26.4	0	NA	NA	NA	NA	No	NA	NA	12:53084349:G:A	52
smri_area_cdk_precnlh	ENSG00000182544	MFSD5	12	53645035	53648189	1	protein_coding	84975	MFSD5	0.102466	0.0575061	0	0	0	NA	NA	NA	NA	Yes	Adult_Cortex:Fetal_Cortex	NA	12:53084349:G:A	52
smri_area_cdk_precnlh	ENSG00000123349	PFDN5	12	53689075	53693234	1	protein_coding	5204	PFDN5	0.0433856	-0.161849	0	0	0	NA	NA	NA	NA	Yes	Adult_Cortex:Fetal_Cortex	NA	12:53084349:G:A	52
smri_area_cdk_precnlh	ENSG00000094914	AAAS	12	53701240	53718648	-1	protein_coding	8086	AAAS	4.54287e-10	-0.354865	0	0	0	NA	NA	NA	NA	Yes	Adult_Cortex:Fetal_Cortex	NA	12:53084349:G:A	52
smri_area_cdk_precnlh	ENSG00000170374	SP7	12	53720362	53739099	-1	protein_coding	121340	SP7	0.663143	-0.570874	0	0	0	NA	NA	NA	NA	Yes	Adult_Cortex:Fetal_Cortex	NA	12:53084349:G:A	52
smri_area_cdk_precnlh	ENSG00000185591	SP1	12	53773960	53810230	1	protein_coding	6667	SP1	0.997637	-0.428432	1	15.75	0	NA	NA	NA	NA	No	NA	NA	12:53084349:G:A	52
smri_area_cdk_precnlh	ENSG00000135409	AMHR2	12	53817639	53825318	1	protein_coding	269	AMHR2	5.93082e-07	-0.207708	1	15.75	0	NA	NA	NA	NA	No	NA	NA	12:53084349:G:A	52
smri_area_cdk_precnlh	ENSG00000267281	RP11-793H13.10	12	53900472	54019763	-1	protein_coding	NA	NA	NA	NA	1	12.83	0	NA	NA	NA	NA	Yes	Adult_Cortex:Fetal_Cortex	NA	12:53084349:G:A	52
smri_area_cdk_precnlh	ENSG00000170653	ATF7	12	53901640	54020199	-1	protein_coding	11016	ATF7	0.983315	-1.61889	1	12.83	0	NA	NA	NA	NA	Yes	Adult_Cortex:Fetal_Cortex	NA	12:53084349:G:A	52
smri_area_cdk_precnlh	ENSG00000258231	RP11-362K2.2	12	58937907	59206842	1	protein_coding	100506869	LOC100506869	NA	NA	1	18.87	0	NA	NA	NA	NA	No	NA	NA	12:58815223:G:T	53
smri_area_cdk_precnlh	ENSG00000139263	LRIG3	12	59265931	59314303	-1	protein_coding	121227	LRIG3	0.426288	-0.133399	0	0	0	NA	NA	NA	NA	Yes	Neural_Progenitor_Cell	NA	12:58815223:G:T	53
smri_area_cdk_precnlh	ENSG00000111605	CPSF6	12	69633317	69668138	1	protein_coding	11052	CPSF6	0.999114	-0.855352	3	16.11	0	NA	NA	NA	NA	No	NA	NA	12:70283795:C:T;12:70037566:T:C	55
smri_area_cdk_precnlh	ENSG00000127337	YEATS4	12	69753483	69784576	1	protein_coding	8089	YEATS4	0.0987388	1.23223	0	0	0	NA	NA	NA	NA	Yes	Adult_Cortex	NA	12:70037566:T:C	55
smri_area_cdk_precnlh	ENSG00000166225	FRS2	12	69864129	69973562	1	protein_coding	10818	FRS2	0.97907	-0.0245111	2	15.14	0	NA	NA	NA	NA	No	NA	NA	12:70037566:T:C;12:70283795:C:T	55
smri_area_cdk_precnlh	ENSG00000166226	CCT2	12	69979114	69995350	1	protein_coding	10576	CCT2	0.999501	1.11227	0	0	0	NA	NA	NA	NA	Yes	Neural_Progenitor_Cell	NA	12:70037566:T:C	55
smri_area_cdk_precnlh	ENSG00000166268	MYRFL	12	70219084	70352877	1	protein_coding	196446	MYRFL	NA	NA	3	16.09	0	NA	NA	NA	NA	No	NA	2.05255e-17	12:70283795:C:T	55
smri_area_cdk_precnlh	ENSG00000111596	CNOT2	12	70636774	70748773	1	protein_coding	4848	CNOT2	0.999869	-0.242881	0	0	0	NA	NA	NA	NA	Yes	Neural_Progenitor_Cell	2.05255e-17	12:70283795:C:T	55
smri_area_cdk_precnlh	ENSG00000135643	KCNMB4	12	70760056	70828072	1	protein_coding	27345	KCNMB4	0.829402	-1.00004	0	0	0	NA	NA	NA	NA	Yes	Adult_Cortex:Neural_Progenitor_Cell	2.05255e-17	12:70283795:C:T	55
smri_area_cdk_precnlh	ENSG00000127329	PTPRB	12	70910630	71031220	-1	protein_coding	5787	PTPRB	0.943503	-0.407692	0	0	0	NA	NA	NA	NA	Yes	Neural_Progenitor_Cell	2.05255e-17	12:70283795:C:T	55
smri_area_cdk_precnlh	ENSG00000153233	PTPRR	12	71031853	71314623	-1	protein_coding	5801	PTPRR	0.000430476	-0.90933	1	21.2	0	NA	NA	NA	NA	No	NA	NA	12:70283795:C:T	55
smri_area_cdk_precnlh	ENSG00000176871	WSB2	12	118470712	118500235	-1	protein_coding	55884	WSB2	0.503215	-0.405006	0	0	0	NA	NA	NA	NA	Yes	Fetal_Cortex	NA	12:118551776:C:T	56
smri_area_cdk_precnlh	ENSG00000176834	VSIG10	12	118501398	118573831	-1	protein_coding	54621	VSIG10	5.54755e-07	0.165325	1	14.42	0	NA	NA	NA	NA	Yes	Adult_Cortex:Fetal_Cortex	NA	12:118551776:C:T	56
smri_area_cdk_precnlh	ENSG00000089220	PEBP1	12	118573663	118583389	1	protein_coding	5037	PEBP1	0.148864	-0.129914	0	0	0	NA	NA	NA	NA	Yes	Adult_Cortex:Fetal_Cortex	NA	12:118551776:C:T	56
smri_area_cdk_precnlh	ENSG00000135090	TAOK3	12	118587606	118810750	-1	protein_coding	51347	TAOK3	0.999978	0.0580786	1	18.67	0	NA	NA	NA	NA	Yes	Adult_Cortex	NA	12:118551776:C:T	56
smri_area_cdk_precnlh	ENSG00000111707	SUDS3	12	118814185	118855840	1	protein_coding	64426	SUDS3	0.00759611	1.08228	1	14.11	0	NA	NA	NA	NA	Yes	Adult_Cortex	NA	12:118551776:C:T	56
smri_area_cdk_precnlh	ENSG00000139767	SRRM4	12	119419300	119600856	1	protein_coding	84530	SRRM4	0.411748	-1.16275	1	14.06	0	NA	NA	NA	NA	No	NA	NA	12:118551776:C:T	56
smri_area_cdk_precnlh	ENSG00000183273	CCDC60	12	119772517	119978852	1	protein_coding	160777	CCDC60	8.62068e-06	-0.32706	0	0	0	NA	NA	NA	NA	Yes	Neural_Progenitor_Cell	NA	12:118551776:C:T	56
smri_area_cdk_precnlh	ENSG00000032742	IFT88	13	21140585	21265503	1	protein_coding	8100	IFT88	1.9719e-08	NA	1	14.23	0	NA	NA	NA	NA	Yes	Adult_Cortex	NA	13:21196783:T:C	57
smri_area_cdk_precnlh	ENSG00000172458	IL17D	13	21276266	21297237	1	protein_coding	53342	IL17D	0.15881	-0.0365638	0	0	0	NA	NA	NA	NA	Yes	Adult_Cortex	NA	13:21196783:T:C	57
smri_area_cdk_precnlh	ENSG00000150456	N6AMT2	13	21302870	21348097	-1	protein_coding	221143	N6AMT2	0.00099088	0.572498	3	14.66	0	NA	NA	NA	NA	No	NA	NA	13:21196783:T:C	57
smri_area_cdk_precnlh	ENSG00000132953	XPO4	13	21351469	21477187	-1	protein_coding	64328	XPO4	1	-0.794062	4	17.16	0	NA	NA	NA	NA	No	NA	NA	13:21196783:T:C	57
smri_area_cdk_precnlh	ENSG00000136156	ITM2B	13	48807294	48837063	1	protein_coding	9445	ITM2B	0.715127	-0.543201	1	15.6	0	NA	NA	NA	NA	No	NA	NA	13:49587823:G:A	58
smri_area_cdk_precnlh	ENSG00000139687	RB1	13	48877887	49056122	1	protein_coding	5925	RB1	1	-1.31365	1	14.64	0	NA	NA	NA	NA	No	NA	NA	13:49587823:G:A	58
smri_area_cdk_precnlh	ENSG00000102531	FNDC3A	13	49550048	49783915	1	protein_coding	22862	FNDC3A	0.999884	-1.46268	1	13.35	0	NA	NA	NA	NA	No	NA	NA	13:49587823:G:A	58
smri_area_cdk_precnlh	ENSG00000102547	CAB39L	13	49882786	50018262	-1	protein_coding	81617	CAB39L	0.0164206	-0.445707	1	13.32	0	NA	NA	NA	NA	No	NA	NA	13:50788443:C:T	58
smri_area_cdk_precnlh	ENSG00000215462	AL136218.1	13	50007495	50020554	-1	protein_coding	NA	NA	NA	NA	0	0	0	NA	NA	NA	NA	Yes	Fetal_Cortex	NA	13:50788443:C:T	58
smri_area_cdk_precnlh	ENSG00000204977	TRIM13	13	50570024	50594617	1	protein_coding	10206	TRIM13	0.505142	NA	0	0	0	NA	NA	NA	NA	Yes	Adult_Cortex	NA	13:49587823:G:A	58
smri_area_cdk_precnlh	ENSG00000176124	DLEU1	13	50656307	51297372	1	protein_coding	10301	DLEU1	NA	NA	1	16.94	0	NA	NA	NA	NA	No	NA	NA	13:50788443:C:T	58
smri_area_cdk_precnlh	ENSG00000136104	RNASEH2B	13	51483814	51544592	1	protein_coding	79621	RNASEH2B	1.2992e-09	-0.600506	0	0	0	NA	NA	NA	NA	Yes	Neural_Progenitor_Cell	NA	13:49587823:G:A	58
smri_area_cdk_precnlh	ENSG00000259066	RP11-371E8.4	14	93651318	93684932	1	protein_coding	NA	NA	NA	NA	1	15.76	0	NA	NA	NA	NA	No	NA	NA	14:94298669:G:A	59
smri_area_cdk_precnlh	ENSG00000012963	UBR7	14	93673401	93695561	1	protein_coding	55148	UBR7	0.426812	0.433815	1	15.76	0	NA	NA	NA	NA	No	NA	NA	14:94298669:G:A	59
smri_area_cdk_precnlh	ENSG00000137764	MAP2K5	15	67835047	68099461	1	protein_coding	5607	MAP2K5	0.475918	NA	2	23.4	0	NA	NA	NA	NA	No	NA	NA	15:66929957:T:C	63
smri_area_cdk_precnlh	ENSG00000188779	SKOR1	15	68112042	68126899	1	protein_coding	390598	SKOR1	NA	-0.128486	0	0	0	NA	NA	NA	NA	Yes	Fetal_Cortex:Neural_Progenitor_Cell	NA	15:66929957:T:C	63
smri_area_cdk_precnlh	ENSG00000141506	PIK3R5	17	8782233	8869029	-1	protein_coding	23533	PIK3R5	0.817694	-0.659327	0	0	0	NA	NA	NA	NA	Yes	Neural_Progenitor_Cell	NA	17:9976637:G:A	66
smri_area_cdk_precnlh	ENSG00000065320	NTN1	17	8924859	9147317	1	protein_coding	9423	NTN1	NA	-0.415331	0	0	0	NA	NA	NA	NA	Yes	Neural_Progenitor_Cell	NA	17:9976637:G:A	66
smri_area_cdk_precnlh	ENSG00000170310	STX8	17	9153788	9479908	-1	protein_coding	9482	STX8	0.000144083	0.636819	1	14.33	0	NA	NA	NA	NA	No	NA	NA	17:9976637:G:A	66
smri_area_cdk_precnlh	ENSG00000109063	MYH3	17	10531843	10560626	-1	protein_coding	4621	MYH3	3.5958e-13	0.541002	1	21.9	0	NA	NA	NA	NA	No	NA	NA	17:9976637:G:A	66
smri_area_cdk_precnlh	ENSG00000073670	ADAM11	17	42836399	42859214	1	protein_coding	4185	ADAM11	0.0247364	0.499905	0	0	0	NA	NA	NA	NA	Yes	Adult_Cortex	NA	17:43077998:G:A	67
smri_area_cdk_precnlh	ENSG00000131097	HIGD1B	17	42923721	42927848	1	protein_coding	51751	HIGD1B	0.00234558	-0.344883	0	0	0	NA	NA	NA	NA	Yes	Fetal_Cortex	NA	17:43077998:G:A	67
smri_area_cdk_precnlh	ENSG00000108883	EFTUD2	17	42927311	42977030	-1	protein_coding	9343	EFTUD2	0.999991	0.211209	0	0	0	NA	NA	NA	NA	Yes	Adult_Cortex:Fetal_Cortex	NA	17:43077998:G:A	67
smri_area_cdk_precnlh	ENSG00000167131	CCDC103	17	42976510	42982758	1	protein_coding	388389	CCDC103	0.00218552	3.73457e-05	0	0	0	NA	NA	NA	NA	Yes	Adult_Cortex:Fetal_Cortex	NA	17:43077998:G:A	67
smri_area_cdk_precnlh	ENSG00000214447	FAM187A	17	42977135	42982758	1	protein_coding	100528020	FAM187A	NA	NA	0	0	0	NA	NA	NA	NA	Yes	Adult_Cortex:Fetal_Cortex	NA	17:43077998:G:A	67
smri_area_cdk_precnlh	ENSG00000136448	NMT1	17	43128978	43186384	1	protein_coding	4836	NMT1	0.998501	0.0324477	1	16.49	0	NA	NA	NA	NA	No	NA	NA	17:43077998:G:A	67
smri_area_cdk_precnlh	ENSG00000161714	PLCD3	17	43186335	43210721	-1	protein_coding	113026	PLCD3	0.000143297	NA	1	16.49	0	NA	NA	NA	NA	No	NA	NA	17:43077998:G:A	67
smri_area_cdk_precnlh	ENSG00000168517	HEXIM2	17	43238067	43247407	1	protein_coding	124790	HEXIM2	0.368237	-0.798107	0	0	0	NA	NA	NA	NA	Yes	Adult_Cortex:Fetal_Cortex	NA	17:43077998:G:A	67
smri_area_cdk_precnlh	ENSG00000184922	FMNL1	17	43298811	43324687	1	protein_coding	752	FMNL1	0.999687	NA	2	18.36	0	NA	NA	NA	NA	Yes	Fetal_Cortex	NA	17:43077998:G:A	67
smri_area_cdk_precnlh	ENSG00000159314	ARHGAP27	17	43471275	43511787	-1	protein_coding	201176	ARHGAP27	0.00125584	-0.761628	1	13.87	0	NA	NA	NA	NA	No	NA	NA	17:43077998:G:A	67
smri_area_cdk_precnlh	ENSG00000120088	CRHR1	17	43699267	43913194	1	protein_coding	1394	CRHR1	0.792134	2.03809	1	13.8	0	NA	NA	NA	NA	No	NA	NA	17:43077998:G:A	67
smri_area_cdk_precnlh	ENSG00000186868	MAPT	17	43971748	44105700	1	protein_coding	4137	MAPT	4.68265e-05	2.01024	0	0	0	NA	NA	NA	NA	Yes	Fetal_Cortex	NA	17:43077998:G:A	67
smri_area_cdk_precnlh	ENSG00000141337	ARSG	17	66255323	66418872	1	protein_coding	22901	ARSG	1.55401e-05	-0.0731462	1	15.36	0	NA	NA	NA	NA	No	NA	NA	17:66523890:T:G	68
smri_area_cdk_precnlh	ENSG00000108932	SLC16A6	17	66263167	66287408	-1	protein_coding	9120	SLC16A6	0.205129	0.544954	1	15.36	0	NA	NA	NA	NA	No	NA	NA	17:66523890:T:G	68
smri_area_cdk_precnlh	ENSG00000070540	WIPI1	17	66417089	66453654	-1	protein_coding	55062	WIPI1	0.5235	NA	0	0	0	NA	NA	NA	NA	Yes	Neural_Progenitor_Cell	NA	17:66523890:T:G	68
smri_area_cdk_precnlh	ENSG00000108946	PRKAR1A	17	66507921	66547460	1	protein_coding	5573	PRKAR1A	0.999223	-0.526046	1	12.78	0	NA	NA	NA	NA	No	NA	1.50109e-05	17:66523890:T:G	68
smri_area_cdk_precnlh	ENSG00000108950	FAM20A	17	66531254	66597530	-1	protein_coding	54757	FAM20A	0.00250112	NA	1	13.96	0	NA	NA	NA	NA	No	NA	NA	17:66523890:T:G	68
smri_area_cdk_precnlh	ENSG00000269657	AC079210.1	17	66539369	66542970	1	protein_coding	NA	NA	NA	NA	0	0	0	NA	NA	NA	NA	Yes	Neural_Progenitor_Cell	NA	17:66523890:T:G	68
smri_area_cdk_precnlh	ENSG00000011590	ZBTB32	19	36195429	36207940	1	protein_coding	27033	ZBTB32	0.0162102	-0.473087	1	13.17	0	NA	NA	NA	NA	No	NA	NA	19:36649348:G:A	70
smri_area_cdk_precnlh	ENSG00000272333	KMT2B	19	36208921	36229779	1	protein_coding	9757	KMT2B	1	NA	1	13.17	0	NA	NA	NA	NA	No	NA	NA	19:36649348:G:A	70
smri_area_cdk_precnlh	ENSG00000161270	NPHS1	19	36316866	36360189	-1	protein_coding	4868	NPHS1	7.72411e-11	0.715348	1	15.54	0	NA	NA	NA	NA	No	NA	NA	19:36919728:T:C	70
smri_area_cdk_precnlh	ENSG00000126259	KIRREL2	19	36346763	36358011	1	protein_coding	84063	KIRREL2	8.95381e-06	-0.978897	1	15.54	0	NA	NA	NA	NA	No	NA	NA	19:36919728:T:C	70
smri_area_cdk_precnlh	ENSG00000105290	APLP1	19	36358801	36370693	1	protein_coding	333	APLP1	0.525927	NA	1	15.54	0	NA	NA	NA	NA	No	NA	NA	19:36919728:T:C	70
smri_area_cdk_precnlh	ENSG00000075702	WDR62	19	36545783	36596008	1	protein_coding	284403	WDR62	3.70154e-13	-0.522823	1	28.5	0	NA	NA	NA	NA	No	NA	NA	19:36919728:T:C	70
smri_area_cdk_precnlh	ENSG00000126247	CAPNS1	19	36630477	36641255	1	protein_coding	826	CAPNS1	0.00012438	0.00758445	0	0	0	NA	NA	NA	NA	Yes	Adult_Cortex	NA	19:36919728:T:C	70
smri_area_cdk_precnlh	ENSG00000167635	ZNF146	19	36705504	36729676	1	protein_coding	7705	ZNF146	0.811746	-1.50965	0	0	0	NA	NA	NA	NA	Yes	Neural_Progenitor_Cell	NA	19:36919728:T:C	70
smri_area_cdk_precnlh	ENSG00000181007	ZFP82	19	36874022	36909558	-1	protein_coding	284406	ZFP82	0.0523308	-0.376209	0	0	0	NA	NA	NA	NA	Yes	Neural_Progenitor_Cell	NA	19:36919728:T:C	70
smri_area_cdk_precnlh	ENSG00000267041	ZNF850	19	37205285	37263727	-1	protein_coding	342892	ZNF850	0.188901	0.619445	0	0	0	NA	NA	NA	NA	Yes	Neural_Progenitor_Cell	NA	19:36919728:T:C	70
smri_area_cdk_precnlh	ENSG00000267260	CTD-2162K18.4	19	37264055	37267980	1	protein_coding	NA	NA	NA	NA	0	0	0	NA	NA	NA	NA	Yes	Neural_Progenitor_Cell	NA	19:36919728:T:C	70
smri_area_cdk_precnlh	ENSG00000197863	ZNF790	19	37308330	37341689	-1	protein_coding	388536	ZNF790	3.27624e-12	-0.593222	0	0	0	NA	NA	NA	NA	Yes	Neural_Progenitor_Cell	NA	19:36919728:T:C	70
smri_area_cdk_precnlh	ENSG00000251247	ZNF345	19	37341263	37403931	1	protein_coding	25850	ZNF345	2.3315e-11	-0.704688	1	15.61	0	NA	NA	NA	NA	Yes	Neural_Progenitor_Cell	NA	19:36919728:T:C	70
smri_area_cdk_precnlh	ENSG00000185869	ZNF829	19	37379026	37407193	-1	protein_coding	374899	ZNF829	1.84766e-08	-0.32869	1	15.61	0	NA	NA	NA	NA	No	NA	NA	19:36919728:T:C	70
smri_area_cdk_precnlh	ENSG00000189164	ZNF527	19	37861963	37883968	1	protein_coding	84503	ZNF527	4.12488e-05	-0.474531	0	0	0	NA	NA	NA	NA	Yes	Neural_Progenitor_Cell	NA	19:36919728:T:C	70
smri_area_cdk_precnlh	ENSG00000171817	ZNF540	19	38042308	38104998	1	protein_coding	163255	ZNF540	0.00697653	-0.67063	0	0	0	NA	NA	NA	NA	Yes	Neural_Progenitor_Cell	NA	19:36919728:T:C	70
smri_area_cdk_precnlh	ENSG00000189144	ZNF573	19	38226734	38307940	-1	protein_coding	126231	ZNF573	9.43002e-09	0.174971	0	0	0	NA	NA	NA	NA	Yes	Neural_Progenitor_Cell	NA	19:36919728:T:C	70
smri_area_cdk_precnlh	ENSG00000157551	KCNJ15	21	39529128	39679279	1	protein_coding	3772	KCNJ15	0.150462	-0.0344617	1	13.29	0	NA	NA	NA	NA	No	NA	NA	21:39769146:C:T	73
smri_area_cdk_rrmdfrlh	ENSG00000107036	KIAA1432	9	5629025	5776557	1	protein_coding	57589	KIAA1432	0.804233	0.592888	2	16.7	0	NA	NA	NA	NA	No	NA	0.0116741	9:5671126:A:G	1
smri_area_cdk_rrmdfrlh	ENSG00000099219	ERMP1	9	5765076	5833117	-1	protein_coding	79956	ERMP1	4.54997e-05	1.07215	1	16.7	0	NA	NA	NA	NA	No	NA	NA	9:5671126:A:G	1

## Sheet: Table S7
Single-cell RNA sequencing (scRNA-seq) datasets
Dataset	Link	Description	Reference
Allen Human LGN level1	http://celltypes.brain-map.org/api/v2/well_known_file_download/694416667	From 1,576 cells, 23 with "no class" were excluded, resulted in 1,553 cells. From 50,281 genes, 29,115 genes were mapped to unique ENSG ID.Sum of read counts for exon and introns were computed for each gene, to obtain gene level read counts.Level 1 and 2 cell types were processed separately.
Allen Human LGN level2	http://celltypes.brain-map.org/api/v2/well_known_file_download/694416667	From 1,576 cells, 23 with "no class" were excluded, resulted in 1,553 cells. From 50,281 genes, 29,115 genes were mapped to unique ENSG ID.Sum of read counts for exon and introns were computed for each gene, to obtain gene level read counts.Level 1 and 2 cell types were processed separately.
Allen Human MTG level1	http://celltypes.brain-map.org/api/v2/well_known_file_download/694416044	From 15,928 cells, 325 with "no class" were excluded, resulted in 15,603 cells. From 50,281 genes, 29,115 genes were mapped to unique ENSG ID.Sum of read counts for exon and introns were computed for each gene, to obtain gene level read counts.Level 1 and 2 cell types were processed separately.	Hodge, R. D., Bakken, T. E., Miller, J. A., Smith, K. A., Barkan, E. R., Graybuck, L. T., ... & Lein, E. S. (2018). Conserved cell types with divergent features between human and mouse cortex. BioRxiv, 384826.
Allen Human MTG level2	http://celltypes.brain-map.org/api/v2/well_known_file_download/694416044	From 15,928 cells, 325 with "no class" were excluded, resulted in 15,603 cells. From 50,281 genes, 29,115 genes were mapped to unique ENSG ID.Sum of read counts for exon and introns were computed for each gene, to obtain gene level read counts.Level 1 and 2 cell types were processed separately.	Hodge, R. D., Bakken, T. E., Miller, J. A., Smith, K. A., Barkan, E. R., Graybuck, L. T., ... & Lein, E. S. (2018). Conserved cell types with divergent features between human and mouse cortex. BioRxiv, 384826.
DroNc Human Hippocampus	https://www.gtexportal.org/ / https://portals.broadinstitute.org/single_cell#study-dronc-seq-single-nucleus-rna-seq-on-human-archived-brain	Expression data was downloaded from GTEx website (also available from Broadinstitute Single Cell Portal). Cells with cluster 1-14 or 16 were used since those clusters were assigned in the original study. The cell type label was manually assigned to the cluster index based on the figure 2a in the original paper. From 14,963 cells, 14,137 cells were used. From 32,111 genes, 31,852 genes were mapped…	Habib, N., Avraham-Davidi, I., Basu, A., Burks, T., Shekhar, K., Hofree, M., ... & Regev, A. (2017). Massively parallel single-nucleus RNA-seq with DroNc-seq. Nature methods, 14(10), 955-958.
PsychENCODE Development	http://resource.psychencode.org/	Human developmental brain samples.4,249 cells were available.From 15,086 genes, 15,019 genes were mapped to unique ENSG ID	Wang, D., Liu, S., Warrell, J., Won, H., Shi, X., Navarro, F. C., ... & PsychENCODE Consortium. (2018). Comprehensive functional genomic resource and integrative model for the human brain. Science, 362(6420).
PsychENCODE Adult	http://resource.psychencode.org/	Human adult brain samples. From 27,412 cells, 32 cells with cell type label NA were excluded, resulted in 27,380 cells. From 17,176 genes, 16,243 genes were mapped to unique ENSG ID	Wang, D., Liu, S., Warrell, J., Won, H., Shi, X., Navarro, F. C., ... & PsychENCODE Consortium. (2018). Comprehensive functional genomic resource and integrative model for the human brain. Science, 362(6420).
Linnarsson GSE76381 Human Midbrain	https://www.ncbi.nlm.nih.gov/geo/query/acc.cgi?acc=GSE76381	Human brain samples (ventral midbrain from 6-11 weeks embryos).Only human embryo (1,977 cells) data set were used. Cells with label "Unk" (unknown) were excluded. From 1,977 cells, 1695 cell were used. From 19,531 genes, 16,885 genes were mapped to ENSG ID.	La Manno, G., Gyllborg, D., Codeluppi, S., Nishimura, K., Salto, C., Zeisel, A., ... & Linnarsson, S. (2016). Molecular diversity of midbrain development in mouse, human, and stem cells. Cell, 167(2), 566-580.
Linnarsson GSE101601 Human Temporal cortex	https://www.ncbi.nlm.nih.gov/geo/query/acc.cgi?acc=GSE101601	Human brain samples (Temporal cortex from post-mortem samples).Human (2,028 cells) data sets were processed. From 28,274 genes, 21,459 genes were mapped to ENSG ID.	Hochgerner, H., Lönnerberg, P., Hodge, R., Mikes, J., Heskol, A., Hubschle, H., ... & Linnarsson, S. (2017). STRT-seq-2i: dual-index 5ʹ single cell and nucleus RNA-seq on an addressable microwell array. Scientific reports, 7(1), 1-8.
GSE67835 Human cortex	https://www.ncbi.nlm.nih.gov/geo/query/acc.cgi?acc=GSE67835	Human brain samples (cortex from adult and fetal samples).466 cells were available (of which 135 cells were fetal samples). From 22,088 genes, 19,749 genes were mapped to ENSG ID.	Darmanis, S., Sloan, S. A., Zhang, Y., Enge, M., Caneda, C., Shuer, L. M., ... & Quake, S. R. (2015). A survey of human brain transcriptome diversity at the single cell level. Proceedings of the National Academy of Sciences, 112(23), 7285-7290.
GSE67835 Human cortex woFetal	https://www.ncbi.nlm.nih.gov/geo/query/acc.cgi?acc=GSE67835	Human brain samples (cortex from adult samples).466 cells were available (of which 135 cells were fetal samples). From 22,088 genes, 19,749 genes were mapped to ENSG ID.	Darmanis, S., Sloan, S. A., Zhang, Y., Enge, M., Caneda, C., Shuer, L. M., ... & Quake, S. R. (2015). A survey of human brain transcriptome diversity at the single cell level. Proceedings of the National Academy of Sciences, 112(23), 7285-7290.
GSE104276 Human Prefrontal cortex all ages	https://www.ncbi.nlm.nih.gov/geo/query/acc.cgi?acc=GSE104276	Human brain samples (prefrontal cortex from 8-26 weeks after gestation).2,309 cells were available. From 24,153 genes, 21,177 genes were mapped to ENSG ID.per cell type average across different ages.	Zhong, S., Zhang, S., Fan, X., Wu, Q., Yan, L., Dong, J., ... & Wang, X. (2018). A single-cell RNA-seq survey of the developmental landscape of the human prefrontal cortex. Nature, 555(7697), 524-528.
GSE104276 Human Prefrontal cortex per ages	https://www.ncbi.nlm.nih.gov/geo/query/acc.cgi?acc=GSE104276	Human brain samples (prefrontal cortex from 8-26 weeks after gestation).2,309 cells were available. From 24,153 genes, 21,177 genes were mapped to ENSG ID.per cell type per age average expression.	Zhong, S., Zhang, S., Fan, X., Wu, Q., Yan, L., Dong, J., ... & Wang, X. (2018). A single-cell RNA-seq survey of the developmental landscape of the human prefrontal cortex. Nature, 555(7697), 524-528.

## Sheet: Table S8
Results of case control for SA between three diagnostic families and healhty controls (2 ROIs in externalizing disorders and 29 ROIs in comorbid between internalizing and externalizing disorders surviving FDR correction）
regions in externalizing disorders	t-value (externalizing disorders VS HC)	p-value (externalizing disorders VS HC)
right inferior temporal gyrus	-3.8787	0.000106504
left superior temporal gyrus	-3.20679	0.00135155
regions in comorbid between internalizing and externalizing disorders	t-value (Comorbid between internalizing and externalizing disorders VS HC)	p-value (comorbid between internalizing and externalizing disorders VS HC)
left precuneus	-4.22621	2.42154e-05
left superior temporal gyrus	-4.08221	4.53488e-05
right middle temporal gyrus	-3.45319	0.000558882
right inferior temporal gyrus	-3.26479	0.00110329
left supramarginal gyrus	-3.15774	0.00160002
right pars orbitalis	-3.15107	0.00163691
right postcentral gyrus	-3.071	0.00214557
right pars triangularis	-2.96795	0.00301301
left pars orbitalis	-2.96088	0.00308295
right inferior parietal gyrus	-2.95753	0.00311653
right superior temporal gyrus	-2.94937	0.00319987
right precuneus	-2.94341	0.00326203
right fusiform	-2.83717	0.00457097
left precentral gyrus	-2.82056	0.00481408
right supramarginal gyrus	-2.78908	0.00530707
left postcentral gyrus	-2.77444	0.00555152
left temporal pole	-2.71884	0.00657505
left inferior parietal gyrus	-2.70775	0.00679851
left paracentral lobule	-2.68377	0.0073051
left rostral middle frontal gyrus	-2.67771	0.00743852
right superior frontal gyrus	-2.65958	0.00785021
right medial orbito frontal gyrus	-2.53389	0.0113124
left pars triangularis	-2.53036	0.0114269
left superior frontal gyrus	-2.47015	0.0135407
right insula	-2.46542	0.0137206
right paracentral lobule	-2.43448	0.0149499
right caudal anterior cingulate	-2.41223	0.0158931
left insula	-2.35384	0.0186215
left middle temporal gyrus	-2.34543	0.0190464

## Sheet: Table S9
Results of ANOVA and Turkey Test for SA
region	p-value	p-value (externalizing VS HC)	p-value (internalizing VS HC)	p-value (comorbid between internalizing and externalizing disorders VS HC)	p-value (externalizing disorders VS internalizing disorders)	p-value (comorbid between internalizing and externalizing disorders VS externalizing disorders)	p-value (comorbid between internalizing and externalizing disorders VS internalizing disorders)
left superior temporal gyrus	4.79283e-05	0.00351983	0.245283	0.000462225	0.237567	0.996568	0.110656
right inferior temporal gyrus	0.000101027	0.000475551	0.391488	0.00934861	0.05204	0.837593	0.317291
left precuneus	0.00020767	0.0803432	0.922304	0.000307429	0.288448	0.665178	0.00661396
right middle temporal gyrus	0.00153158	0.0407515	0.812284	0.00462661	0.256931	0.980383	0.0754357
right paracentral lobule	0.00621783	0.282879	0.00768183	0.161447	0.944556	0.999277	0.971461
right supramarginal gyrus	0.00828845	0.0521809	0.304098	0.0359024	0.651002	0.999983	0.633628
left rostral middle frontal gyrus	0.00955246	0.0435032	0.98337	0.0632243	0.131075	0.994221	0.187659
left lateral occipital	0.0121405	0.0334885	0.061903	0.925288	0.856794	0.295298	0.593067
left superior frontal gyrus	0.0130558	0.0485719	0.811057	0.0591408	0.28633	0.99713	0.355264
left precentral gyrus	0.0148195	0.107655	0.578725	0.0316532	0.620737	0.995209	0.396561
left supramarginal gyrus	0.0160574	0.372286	0.247052	0.0188605	0.996786	0.801357	0.560099
right postcentral gyrus	0.016175	0.369802	0.368702	0.0151753	0.981634	0.773796	0.411031
right pars triangularis	0.0165264	0.599608	0.929508	0.0364487	0.39643	0.728349	0.0194012
left paracentral lobule	0.0169933	0.997741	0.105183	0.0578208	0.304021	0.160388	0.919807
right superior temporal gyrus	0.0179005	0.155749	0.600781	0.0289063	0.702913	0.978179	0.365509
right fusiform	0.0186242	0.10341	0.750853	0.0439272	0.488364	0.99914	0.342777
right pericalcarine	0.021975	0.0857092	0.876724	0.618325	0.0352943	0.0216802	0.943574
right caudal anterior cingulate	0.0229294	0.0816496	0.817736	0.0743583	0.382152	0.999609	0.396951
left frontal pole	0.0281779	0.999653	0.0545627	0.161825	0.345852	0.433321	0.999977
right pars orbitalis	0.0303893	0.950101	0.893503	0.0150974	1	0.252402	0.12026
left inferior parietal gyrus	0.0323883	0.197575	0.765338	0.0496618	0.655094	0.9856	0.355559
left insula	0.033031	0.990556	0.0616251	0.146641	0.474551	0.513892	0.999426
left pars orbitalis	0.0348587	0.513057	0.999482	0.0371065	0.629042	0.794385	0.0833045
left temporal pole	0.0361456	0.103668	0.334691	0.150111	0.779999	0.994238	0.897088
right precuneus	0.036344	0.782642	0.214728	0.0415824	0.967146	0.596839	0.750225
right rostral anterior cingulate	0.0413433	0.192393	0.999893	0.136031	0.234518	0.999998	0.180309
right lateral occipital	0.0426791	0.044621	0.99994	0.625452	0.0674685	0.611059	0.664527
right superior frontal gyrus	0.0471161	0.901114	0.22263	0.0568357	0.903913	0.52214	0.802058
left lateral orbitofrontal	0.0478878	0.0631442	0.994113	0.627396	0.0647074	0.678077	0.572721

[truncated: 19 more sheets: Table S10, Table S11, Table S12, Table S13, Table S14, Table S15, Table S16, Table S17, Table S18, Table S19, Table S20, Table S21, Table S22, Table S23, Table S24, Table S25, Table S26, Table S27, Table S28]
